# Supplementary material for: Novel components in the nuclear factor-kappa B (NF-κB) signaling pathways of endothelial cells under hyperglycemic-ischemic conditions
Source: Front Cardiovasc Med. 2024 May 24;11:1345421. doi: 10.3389/fcvm.2024.1345421 (PMC11157070; doi:10.3389/fcvm.2024.1345421)
Supplement: Supplementary file 1 [file Table1.xlsx]

## Sheet: NG vs NGI
phospho-protein	NGI/NG fold change
IKK alpha (Phospho-Thr23)	7.38983
SAPK/JNK (Phospho-Tyr185)	7.15868
GSK3a-b (Phospho-Tyr216/279)	7.04704
AKT2 (Phospho-Ser474)	3.88927
PKC alpha/beta II (Phospho-Thr638)	3.29676
AKT (Phospho-Tyr326)	2.97666
P38 MAPK (Phospho-Tyr322)	2.48425
NFkB-p65 (Phospho-Ser276)	2.34164
NFkB-p105/p50 (Phospho-Ser932)	2.33744
NFkB-p65 (Phospho-Ser311)	2.3071
Zap-70 (Phospho-Tyr493)	2.30421
NFkB-p65 (Phospho-Thr254)	2.29785
HDAC3 (Phospho-Ser424)	2.16568
SYK (Phospho-Tyr348)	2.1292
HDAC2 (Phospho-Ser394)	2.10717
PKC zeta (Phospho-Thr560)	2.056
HDAC6 (Phospho-Ser22)	1.89154
Elk-1 (Phospho-Ser383)	1.76671
NFkB-p65 (Phospho-Ser529)	1.58299
RelB (Phospho-Ser552)	1.56242
TAK1 (Phospho-Thr184)	1.56216
PKA CAT (Phospho-Thr197)	1.51761
MSK1 (Phospho-Ser212)	1.51433
MSK1 (Phospho-Ser376)	1.50742
IkB-beta (Phospho-Thr19)	1.48757
PKR (Phospho-Thr446)	1.48055
Ras-GRF1 (Phospho-Ser916)	1.33561
LCK (Phospho-Tyr393)	1.32379
GSK3 beta (Phospho-Ser9)	1.29274
PKC theta (Phospho-Ser676)	1.25517
Zap-70 (Phospho-Tyr319)	1.2335
P38 MAPK (Phospho-Tyr182)	1.20051
HDAC5 (Phospho-Ser259)	1.12543
IkB-alpha (Phospho-Ser32/36)	1.09956
SYK (Phospho-Tyr525)	1.04342
AKT1 (Phospho-Ser246)	1.01669
PKR (Phospho-Thr451)	1.01545
IKK-a/b (Phospho-Ser180/181)	1.00475
NFkB-p65 (Phospho-Thr435)	0.939606
BLNK (Phospho-Tyr84)	0.914904
ZAP-70 (Phospho-Tyr292)	0.856685
Histone H3.1 (Phospho-Ser10)	0.852875
HDAC1 (Phospho-Ser421)	0.851311
HDAC5 (Phospho-Ser498)	0.835984
NFkB-p105 (Phospho-Ser927)	0.827339
MSK1 (Phospho-Ser360)	0.821158
PKC beta/PKCB (Phospho-Ser661)	0.814827
IkB-alpha (Phospho-Tyr42)	0.809952
LCK (Phospho-Tyr505)	0.806117
PI3-kinase p85-subunit alpha/gamma (Phospho-Tyr467/Tyr199)	0.778836
AKT1 (Phospho-Tyr474)	0.762439
PKC zeta (Phospho-Thr410)	0.747168
LCK (Phospho-Ser59)	0.737476
NFkB-p100 (Phospho-Ser872)	0.722799
MSK1 (Phospho-Thr581)	0.715583
BLNK (Phospho-Tyr96)	0.709326
PLCG2 (Phospho-Tyr753)	0.641947
IKK beta (Phospho-Tyr199)	0.617547
COT (Phospho-Thr290)	0.599862
NFkB-p65 (Phospho-Ser468)	0.572208
IKK beta (Phospho-Tyr188)	0.567703
IkB-beta (Phospho-Ser23)	0.562326
AKT1 (Phospho-Thr72)	0.548559
NFkB-p100/p52 (Phospho-Ser865)	0.529117
AKT1S1 (Phospho-Thr246)	0.527824
SYK (Phospho-Tyr323)	0.50549
Elk-1 (Phospho-Ser389)	0.502641
PLCG2 (Phospho-Tyr1217)	0.487663
BTK (Phospho-Tyr223)	0.458118
ZAP-70 (Phospho-Tyr315)	0.458078
NFkB-p105/p50 (Phospho-Ser907)	0.454745
AKT1 (Phospho-Thr450)	0.446512
JNK1/2/3 (Phospho-Thr183/Tyr185)	0.43815
PLCG1 (Phospho-Tyr783)	0.432738
LCK (Phospho-Tyr192)	0.42731
IkB-epsilon (Phospho-Ser22)	0.413633
NFkB-p100/p52 (Phospho-Ser869)	0.413028
BTK (Phospho-Tyr551)	0.411774
PLCG1 (Phospho-Tyr1253)	0.401519
P38 MAPK (Phospho-Thr180)	0.384793
IKK gamma (Phospho-Ser85)	0.367847
PLCG1 (Phospho-Tyr771)	0.363327
AKT (Phospho-Ser473)	0.343823
Rel (Phospho-Ser503)	0.32567
PI3-kinase p85-alpha (Phospho-Tyr607)	0.323284
NFkB-p105/p50 (Phospho-Ser893)	0.302842
Elk-1 (Phospho-Thr417)	0.284795
NFkB-p105/p50 (Phospho-Ser337)	0.277952
AKT1 (Phospho-Ser124)	0.27204
NFkB-p65 (Phospho-Ser536)	0.122842
IKK gamma (Phospho-Ser31)
PKC theta (Phospho-Thr538)
SAPK/JNK (Phospho-Thr183)
CK2-b (Phospho-Ser209)
IkB-alpha (Phospho-Tyr305)
AKT (Phospho-Thr308)
HDAC4 (Phospho-Ser632)
HDAC8 (Phospho-Ser39)

## Sheet: HG vs HGI
phospho-protein	HGI/HG fold change
BLNK (Phospho-Tyr84)	7.73542
PKC alpha/beta II (Phospho-Thr638)	7.58861
HDAC2 (Phospho-Ser394)	6.85861
GSK3a-b (Phospho-Tyr216/279)	6.37275
BLNK (Phospho-Tyr96)	4.60891
AKT (Phospho-Tyr326)	3.93632
P38 MAPK (Phospho-Tyr322)	3.91847
HDAC1 (Phospho-Ser421)	2.92492
PKC zeta (Phospho-Thr560)	2.68591
HDAC3 (Phospho-Ser424)	2.66315
SAPK/JNK (Phospho-Tyr185)	2.55096
IKK gamma (Phospho-Ser85)	2.37403
Ras-GRF1 (Phospho-Ser916)	2.361
MSK1 (Phospho-Ser212)	2.2861
HDAC6 (Phospho-Ser22)	1.9942
NFkB-p65 (Phospho-Thr254)	1.81238
NFkB-p65 (Phospho-Ser276)	1.80263
Zap-70 (Phospho-Tyr493)	1.70388
NFkB-p65 (Phospho-Ser529)	1.64886
IkB-beta (Phospho-Thr19)	1.62196
AKT2 (Phospho-Ser474)	1.58089
NFkB-p100 (Phospho-Ser872)	1.57289
P38 MAPK (Phospho-Thr180)	1.56654
AKT1 (Phospho-Tyr474)	1.51307
TAK1 (Phospho-Thr184)	1.46588
IkB-alpha (Phospho-Tyr42)	1.44055
SYK (Phospho-Tyr348)	1.42455
IKK-a/b (Phospho-Ser180/181)	1.4131
NFkB-p105/p50 (Phospho-Ser932)	1.34707
SYK (Phospho-Tyr525)	1.32844
Elk-1 (Phospho-Ser383)	1.30597
NFkB-p105 (Phospho-Ser927)	1.29881
LCK (Phospho-Tyr393)	1.26159
PKA CAT (Phospho-Thr197)	1.14474
MSK1 (Phospho-Ser360)	1.08383
PKC theta (Phospho-Thr538)	1.07577
AKT1 (Phospho-Ser246)	1.06254
P38 MAPK (Phospho-Tyr182)	1.04064
Histone H3.1 (Phospho-Ser10)	0.958465
HDAC5 (Phospho-Ser498)	0.930609
IKK gamma (Phospho-Ser31)	0.843024
Zap-70 (Phospho-Tyr319)	0.828657
LCK (Phospho-Ser59)	0.825689
SYK (Phospho-Tyr323)	0.822654
ZAP-70 (Phospho-Tyr292)	0.770815
RelB (Phospho-Ser552)	0.770314
PI3-kinase p85-subunit alpha/gamma (Phospho-Tyr467/Tyr199)	0.769679
JNK1/2/3 (Phospho-Thr183/Tyr185)	0.758192
GSK3 beta (Phospho-Ser9)	0.754596
NFkB-p65 (Phospho-Ser311)	0.739724
NFkB-p65 (Phospho-Ser468)	0.680108
PI3-kinase p85-alpha (Phospho-Tyr607)	0.575306
AKT1 (Phospho-Thr450)	0.558478
AKT1 (Phospho-Thr72)	0.55589
MSK1 (Phospho-Ser376)	0.548615
LCK (Phospho-Tyr505)	0.533652
PKR (Phospho-Thr451)	0.530428
PLCG2 (Phospho-Tyr1217)	0.528566
PKC theta (Phospho-Ser676)	0.525994
LCK (Phospho-Tyr192)	0.505855
PKC beta/PKCB (Phospho-Ser661)	0.457726
IKK beta (Phospho-Tyr199)	0.451284
NFkB-p65 (Phospho-Thr435)	0.439873
IkB-alpha (Phospho-Ser32/36)	0.433594
PLCG1 (Phospho-Tyr783)	0.4132
ZAP-70 (Phospho-Tyr315)	0.412098
HDAC5 (Phospho-Ser259)	0.388089
PLCG1 (Phospho-Tyr771)	0.385727
BTK (Phospho-Tyr551)	0.340995
AKT1S1 (Phospho-Thr246)	0.339942
IKK beta (Phospho-Tyr188)	0.320094
PKR (Phospho-Thr446)	0.313082
SAPK/JNK (Phospho-Thr183)	0.311685
PLCG1 (Phospho-Tyr1253)	0.305079
NFkB-p105/p50 (Phospho-Ser907)	0.300084
NFkB-p100/p52 (Phospho-Ser865)	0.297933
COT (Phospho-Thr290)	0.265094
BTK (Phospho-Tyr223)	0.21125
PLCG2 (Phospho-Tyr753)	0.208678
CK2-b (Phospho-Ser209)	0.199142
PKC zeta (Phospho-Thr410)	0.1889
IkB-epsilon (Phospho-Ser22)	0.163466
NFkB-p100/p52 (Phospho-Ser869)	0.157752
AKT (Phospho-Ser473)	0.155715
NFkB-p105/p50 (Phospho-Ser893)	0.153053
Elk-1 (Phospho-Thr417)	0.152449
NFkB-p105/p50 (Phospho-Ser337)	0.149781
NFkB-p65 (Phospho-Ser536)	0.148
IkB-beta (Phospho-Ser23)	0.13912
Rel (Phospho-Ser503)	0.133847
AKT1 (Phospho-Ser124)	0.0654635
AKT (Phospho-Thr308)
HDAC4 (Phospho-Ser632)
HDAC8 (Phospho-Ser39)
IkB-alpha (Phospho-Tyr305)
IKK alpha (Phospho-Thr23)
MSK1 (Phospho-Thr581)
Elk-1 (Phospho-Ser389)

## Sheet: NGI vs HGI
phospho-protein	HGI/NGI fold change
HDAC2 (Phospho-Ser394)	35.8191
IkB-alpha (Phospho-Tyr305)	8.80503
AKT1 (Phospho-Ser246)	5.36494
BLNK (Phospho-Tyr84)	4.75093
BLNK (Phospho-Tyr96)	3.92194
AKT1 (Phospho-Thr72)	3.7413
AKT1 (Phospho-Tyr474)	1.75025
P38 MAPK (Phospho-Tyr322)	1.65632
ZAP-70 (Phospho-Tyr292)	1.59062
LCK (Phospho-Tyr192)	1.57366
GSK3a-b (Phospho-Tyr216/279)	1.54125
HDAC1 (Phospho-Ser421)	1.52923
Ras-GRF1 (Phospho-Ser916)	1.49348
ZAP-70 (Phospho-Tyr315)	1.48205
IKK gamma (Phospho-Ser85)	1.46988
Histone H3.1 (Phospho-Ser10)	1.38948
HDAC5 (Phospho-Ser498)	1.32688
AKT (Phospho-Tyr326)	1.2385
NFkB-p105 (Phospho-Ser927)	1.14001
HDAC3 (Phospho-Ser424)	1.13006
SYK (Phospho-Tyr323)	1.12914
SYK (Phospho-Tyr525)	1.10963
PKC zeta (Phospho-Thr560)	1.10362
PLCG2 (Phospho-Tyr1217)	1.08873
MSK1 (Phospho-Ser360)	1.0849
Elk-1 (Phospho-Ser383)	0.999226
LCK (Phospho-Tyr393)	0.983701
NFkB-p65 (Phospho-Thr254)	0.97288
MSK1 (Phospho-Ser376)	0.95287
JNK1/2/3 (Phospho-Thr183/Tyr185)	0.951038
IkB-beta (Phospho-Thr19)	0.946558
IkB-alpha (Phospho-Ser32/36)	0.937615
Zap-70 (Phospho-Tyr493)	0.910194
IKK-a/b (Phospho-Ser180/181)	0.898353
BTK (Phospho-Tyr551)	0.868924
NFkB-p65 (Phospho-Ser468)	0.849295
IKK beta (Phospho-Tyr199)	0.823149
MSK1 (Phospho-Ser212)	0.820266
NFkB-p65 (Phospho-Ser276)	0.820124
PKA CAT (Phospho-Thr197)	0.808355
Zap-70 (Phospho-Tyr319)	0.801081
LCK (Phospho-Tyr505)	0.801069
PLCG1 (Phospho-Tyr783)	0.79695
HDAC6 (Phospho-Ser22)	0.796456
PLCG1 (Phospho-Tyr1253)	0.784598
PKR (Phospho-Thr451)	0.747388
IkB-alpha (Phospho-Tyr42)	0.743953
AKT1S1 (Phospho-Thr246)	0.741777
PI3-kinase p85-subunit alpha/gamma (Phospho-Tyr467/Tyr199)	0.740751
SYK (Phospho-Tyr348)	0.724558
NFkB-p105/p50 (Phospho-Ser907)	0.701401
NFkB-p65 (Phospho-Ser529)	0.690728
NFkB-p100 (Phospho-Ser872)	0.68537
PKC theta (Phospho-Ser676)	0.665406
AKT1 (Phospho-Thr450)	0.663668
COT (Phospho-Thr290)	0.662474
Elk-1 (Phospho-Thr417)	0.650054
PLCG2 (Phospho-Tyr753)	0.644806
LCK (Phospho-Ser59)	0.638833
PLCG1 (Phospho-Tyr771)	0.627611
RelB (Phospho-Ser552)	0.624608
Elk-1 (Phospho-Ser389)	0.6241
AKT (Phospho-Ser473)	0.620208
TAK1 (Phospho-Thr184)	0.611071
P38 MAPK (Phospho-Tyr182)	0.60399
NFkB-p105/p50 (Phospho-Ser932)	0.562688
NFkB-p100/p52 (Phospho-Ser865)	0.559772
Rel (Phospho-Ser503)	0.505106
IkB-epsilon (Phospho-Ser22)	0.470403
NFkB-p100/p52 (Phospho-Ser869)	0.463113
BTK (Phospho-Tyr223)	0.460987
NFkB-p65 (Phospho-Ser311)	0.42474
SAPK/JNK (Phospho-Tyr185)	0.417067
IKK beta (Phospho-Tyr188)	0.407793
NFkB-p65 (Phospho-Thr435)	0.382624
PKC beta/PKCB (Phospho-Ser661)	0.363965
PKC zeta (Phospho-Thr410)	0.349977
NFkB-p105/p50 (Phospho-Ser893)	0.339682
PKR (Phospho-Thr446)	0.306193
IkB-beta (Phospho-Ser23)	0.293879
AKT (Phospho-Thr308)	0.26709
HDAC8 (Phospho-Ser39)	0.245822
NFkB-p105/p50 (Phospho-Ser337)	0.230958
HDAC4 (Phospho-Ser632)	0.208273
NFkB-p65 (Phospho-Ser536)	0.15913
CK2-b (Phospho-Ser209)	0.0632923
P38 MAPK (Phospho-Thr180)
PI3-kinase p85-alpha (Phospho-Tyr607)
IKK alpha (Phospho-Thr23)
AKT2 (Phospho-Ser474)
HDAC5 (Phospho-Ser259)
PKC alpha/beta II (Phospho-Thr638)
AKT1 (Phospho-Ser124)
GSK3 beta (Phospho-Ser9)
IKK gamma (Phospho-Ser31)
MSK1 (Phospho-Thr581)
PKC theta (Phospho-Thr538)
SAPK/JNK (Phospho-Thr183)
